# Supplementary material for: Characterisation of biomarkers of intestinal barrier function in response to a high fat/high carbohydrate meal and corticotropin releasing hormone
Source: PLoS One. 2024 Feb 26;19(2):e0294918. doi: 10.1371/journal.pone.0294918 (PMC10896497; doi:10.1371/journal.pone.0294918)
Supplement: S1 Data — (XLSX) [file pone.0294918.s004.xlsx]

## Sheet: I-FABP
			CRH							McD
				t = -30 min	t = 0	t = 2h	t = 6h	t = 24h			t = -30 min	t = 0	t = 2h	t = 6h	t = 24h
			Number of values	10	10	10	10	9		Number of values	10	10	10	10	10
			25% Percentile	1185	888.6	833	934.9	838.5		25% Percentile	938.1	1026	674.4	666.8	822
			Median	1433	1242	1073	1233	1244		Median	1254	1270	759	905.8	970.5
			75% Percentile	2200	1880	1653	1710	1495		75% Percentile	1673	1555	1008	1100	2362
			Mean	1566	1343	1220	1349	1269		Mean	1433	1364	813.3	955.4	1442
			Nsaline
				t = -30 min	t = 0	t = 2h	t = 6h	t = 24h
			Number of values	10	10	10	10	10
			25% Percentile	978	906.3	722.1	1164	646.3
			Median	1573	1323	1287	1493	992
			75% Percentile	2352	2109	1716	2272	1266
			Mean	1935	1651	1453	1784	1009
			CRH	Av t = 30 and 0	t = 24		McD	Av t = 30 and 0	t = 24
				1454.5	1269			1398.5	1442
				Av t = 30 and 0	t = 24
			Nsaline	1448	992
			t = -30 min	t = 0	t = 2h	t = 6h	t = 24h
			1462.5	1848	1152.5	1020	1466
			2216	1974	1750	938.5	1524
			2194	2451	2038	2096	2495.5
			2465.5	1775.5	1255	1581	1322
			1153.5	243.3	959.5	1379	936.5
			643.5	650.5	773	779	758
			1588.5	1396.5	837	1103.5
			1195.5	968	821	924	1244			Nsaline						McD						CRH						av of 3 condisions t = 0	t = -30
			1341	1087.5	1620.5	1363	843			t = -30 min	t = 0	t = 2h	t = 6h	t = 24h		t = -30 min	t = 0	t = 2h	t = 6h	t = 24h		t = -30 min	t = 0	t = 2h	t = 6h	t = 24h		1636.5	1740.17
			1403	1037.5	992.5	2301	834			2018	1981.5	1332.5	1618	1653		1429	1391	748.5	1325.5	2636.5		1462.5	1848	1152.5	1020	1466		1316.83	1194
										984	953.5	728.5	1368.5	997		750.5	654.5	512.5	529.5	718.5		2216	1974	1750	938.5	1524		2417.33	2267.83
										2655	2368.5	2353	2739	1256		2403	1984	1035	1900	1904.5		2194	2451	2038	2096	2495.5		1857.5	1616.17
			1655.25		1152.5	1020	1466			2251	2023	1358.5	1335.5	1221		856	1050	1241	851.5	942.5		2465.5	1775.5	1255	1581	1322		1072.83	722.1
			2095		1750	938.5	1524			766.5	575	703	1201.5	627.5		1298.5	1348	769.5	1024.5	607.5		1153.5	243.3	959.5	1379	936.5		1010.33	1005.17
			2322.5		2038	2096	2495.5			1173	953.5	568.5	735.5	577.5		1214.5	1411.5	800.5	589.5	2604.5		643.5	650.5	773	779	758		3299.5	2708.67
			2120.5		1255	1581	1322			5395	4246.5	3672	3665.5	987		2915	2483	998.5	960	2280.5		1588.5	1396.5	837	1103.5			1242.17	1072.67
			698.4		959.5	1379	936.5			1565.5	1295.5	1241	1051.5	825.5		965.5	954.5	594.5	712	998.5		1195.5	968	821	924	1244		1374.67	1204.33
			647		773	779	758			1580.5	1349.5	1504	2007	1296		1202.5	1176	701	969	872		1341	1087.5	1620.5	1363	843		1218.67	997.833
			1492.5		837	1103.5				960	764.5	1066	2116.5	652.5		1293	1191.5	732	692.5	856.5		1403	1037.5	992.5	2301	834		1644.63	1452.89
			1081.75		821	924	1244		Average	1934.85	1651.1					1432.75	1364.4					1566.3	1343.18					1410	-661.5
			1214.25		1620.5	1363	843									1410	-661.5	-84.5	1226.5									1625.08	1276.69
			1220.25		992.5	2301	834			1792.97	-460.475	-174.975	-139.975			702.5	-190	-173	16			1655.25	-502.75	-635.25	-189.25
										1772.3	-1043.8	-403.797	-775.297			2193.5	-1158.5	-293.5	-289			2095	-345	-1156.5	-571
										1861.58	491.419	877.419	-605.581			953	288	-101.5	-10.5			2322.5	-284.5	-226.5	173
			CRH IFABP change from baseline							1656.52	-298.025	-321.025	-435.525			1323.25	-553.75	-298.75	-715.75			2120.5	-865.5	-539.5	-798.5
			-1655.25	-502.75	-635.25	-189.25				1459.55	-756.553	-258.053	-832.053			1313	-512.5	-723.5	1291.5			698.4	261.1	680.6	238.1
			-2095	-345	-1156.5	-571				1515.75	-947.247	-780.247	-938.247			2699	-1700.5	-1739	-418.5			647	126	132	111
			-2322.5	-284.5	-226.5	173				1473.08	2198.92	2192.42	-486.081			960	-365.5	-248	38.5			1492.5	-655.5	-389	-1492.5
			-2120.5	-865.5	-539.5	-798.5				976.497	264.503	75.0028	-150.997			1189.25	-488.25	-220.25	-317.25			1081.75	-260.75	-157.75	162.25
			-698.4	261.1	680.6	238.1				849.136	654.864	1157.86	446.864			1242.25	-510.25	-549.75	-385.75			1214.25	406.25	148.75	-371.25
			-647	126	132	111				890.358	175.642	1226.14	-237.858									1220.25	-227.75	1080.75	-386.25
			-1492.5	-655.5	-389	-1492.5
			-1081.75	-260.75	-157.75	162.25				Nsaline % change from av of t = 0 and t 30						McD % change from av of t = 0 and t 30						Ndaline % change
			-1214.25	406.25	148.75	-371.25				-25.6822	-9.75892	-7.80686				-46.9149	-5.99291	86.9858				-30.3731	-38.3779	-11.4333
			-1220.25	-227.75	1080.75	-386.25				-58.8952	-22.7838	-43.7453				-27.0463	-24.6263	2.27758				-16.4678	-55.2029	-27.2554
										26.398	47.133	-32.5305				-52.8151	-13.3804	-13.1753				-12.2497	-9.75242	7.44887
										-17.991	-19.3794	-26.2915				30.2204	-10.6506	-1.10178				-40.8158	-25.4421	-37.6562
										-51.8346	-17.6803	-57.0074				-41.8477	-22.577	-54.0903				37.3855	97.4513	34.0922
										-62.4937	-51.4761	-61.9				-39.0327	-55.1028	98.3625				19.4745	20.4019	17.1561
										149.274	148.832	-32.9976				-63.0048	-64.4313	-15.5057				-43.9196	-26.0637	-100
										27.0869	7.6808	-15.4631				-38.0729	-25.8333	4.01042				-24.1045	-14.5829	14.9988
										77.1212	136.358	52.6257				-41.0553	-18.5201	-26.6765				33.4569	12.2504	-30.5744
										19.7271	137.713	-26.7149				-41.0747	-44.2544	-31.0525				-18.6642	88.5679	-31.6533
									Absolute reduction from Nsaline t = 0
									CRH	t = 2	t = 6	t = 24			McD
										-829	-961.5	-515.5			-1233	-656	655
										796.5	-15	570.5			-441	-424	-235
										-330.5	-272.5	127			-1333.5	-468.5	-464						CRH t = 2h	CRH t = 6h	CRH t = 24h	HFHC t = 2h	HFHC t = 6h	HFHC t = 24h
										-768	-442	-701			-782	-1171.5	-1080.5						-829	-961.5	-515.5	-1233	-656	655
										384.5	804	361.5			194.5	449.5	32.5						796.5	-15	570.5	-441	-424	-235
										-180.5	-174.5	-195.5			-153	-364	1651						-330.5	-272.5	127	-1333.5	-468.5	-464
										-3409.5	-3143	-4246.5			-3248	-3286.5	-1966						-768	-442	-701	-782	-1171.5	-1080.5
										-474.5	-371.5	-51.5			-701	-583.5	-297						384.5	804	361.5	194.5	449.5	32.5
										271	13.5	-506.5			-648.5	-380.5	-477.5						-180.5	-174.5	-195.5	-153	-364	1651
										228	1536.5	69.5			-32.5	-72	92
																							-474.5	-371.5	-51.5	-701	-583.5	-297
																							271	13.5	-506.5	-648.5	-380.5	-477.5
																							228	1536.5	69.5	-32.5	-72	92
									Absolute change from t = 0 combined for ANOVA
									Nsaline				CRH				McD						CRH t = 2h	HFHC t = 2h	CRH t = 6h	HFHC t = 6h	CRH t = 24h	HFHC t = 24h
									-649	-363.5	-328.5		-695.5	-828	-382		-642.5	-65.5	1245.5				-829	-1233	-961.5	-656	-515.5	655
									-225	415	43.5		-224	-1035.5	-450		-142	-125	64				796.5	-441	-15	-424	570.5	-235
									-15.5	370.5	-1112.5		-413	-355	44.5		-949	-84	-79.5				-330.5	-1333.5	-272.5	-468.5	127	-464
									-664.5	-687.5	-802		-520.5	-194.5	-453.5		191	-198.5	-107.5				-768	-782	-442	-1171.5	-701	-1080.5
									128	626.5	52.5		716.2	1135.7	693.2		-578.5	-323.5	-740.5				384.5	194.5	804	449.5	361.5	32.5
									-385	-218	-376		122.5	128.5	107.5		-611	-822	1193				-180.5	-153	-174.5	-364	-195.5	1651
									-574.5	-581	-3259.5		-559.5	-293	-1396.5		-1484.5	-1523	-202.5
									-54.5	-244	-470		-147	-44	276		-360	-242.5	44				-474.5	-701	-371.5	-583.5	-51.5	-297
									154.5	657.5	-53.5		533	275.5	-244.5		-475	-207	-304				271	-648.5	13.5	-380.5	-506.5	-477.5
									301.5	1352	-112		-45	1263.5	-203.5		-459.5	-499	-335				228	-32.5	1536.5	-72	69.5	92
									NSaline t=2	NSaline t=6	NSaline t=24	HFHC t=24	HFHC t=6	HFHC t=24	CRH t = 2h	CRH t = 6h	CRH t = 24h
									-649	-363.5	-328.5	-642.5	-65.5	1245.5	-695.5	-828	-382
									-225	415	43.5	-142	-125	64	-224	-1035.5	-450
									-15.5	370.5	-1112.5	-949	-84	-79.5	-413	-355	44.5
									-664.5	-687.5	-802	191	-198.5	-107.5	-520.5	-194.5	-453.5
									128	626.5	52.5	-578.5	-323.5	-740.5	716.2	1135.7	693.2
									-385	-218	-376	-611	-822	1193	122.5	128.5	107.5
									-574.5	-581	-3259.5	-1484.5	-1523	-202.5	-559.5	-293	-1396.5
									-54.5	-244	-470	-360	-242.5	44	-147	-44	276
									154.5	657.5	-53.5	-475	-207	-304	533	275.5	-244.5
									301.5	1352	-112	-459.5	-499	-335	-45	1263.5	-203.5
									NSaline t=2	CRH t = 2h	HFHC t=2	NSaline t=6	CRH t = 6h	HFHC t=6	NSaline t=24	CRH t = 24h	HFHC t=24
									-649	-695.5	-642.5	-363.5	-828	-65.5	-328.5	-382	1245.5
									-225	-224	-142	415	-1035.5	-125	43.5	-450	64
									-15.5	-413	-949	370.5	-355	-84	-1112.5	44.5	-79.5
									-664.5	-520.5	191	-687.5	-194.5	-198.5	-802	-453.5	-107.5
									128	716.2	-578.5	626.5	1135.7	-323.5	52.5	693.2	-740.5
									-385	122.5	-611	-218	128.5	-822	-376	107.5	1193
									-574.5	-559.5	-1484.5	-581	-293	-1523	-3259.5	-1396.5	-202.5
									-54.5	-147	-360	-244	-44	-242.5	-470	276	44
									154.5	533	-475	657.5	275.5	-207	-53.5	-244.5	-304
									301.5	-45	-459.5	1352	1263.5	-499	-112	-203.5	-335
									% change from t = 0
								Nsaline	2	6	24		McD	2	6	24		CRH	2	6	24
									-32.753	-18.3447	-16.5783			-46.1898	-4.70884	89.5399			-37.6353	-44.8052	-20.671
									-23.5973	43.5239	4.56214			-21.696	-19.0985	9.77846			-11.3475	-52.4569	-22.7964
									-0.654423	15.6428	-46.9707			-47.8327	-4.23387	-4.00706			-16.8503	-14.4839	1.81559
									-32.8473	-33.9842	-39.6441			18.1905	-18.9048	-10.2381			-29.3157	-10.9547	-25.5421
									22.2609	108.957	9.13043			-42.9154	-23.9985	-54.9332			294.369	466.79	284.916
									-40.3776	-22.8631	-39.4337			-43.2873	-58.2359	84.52			18.8317	19.754	16.5257
									-13.5288	-13.6819	-76.7573			-59.7865	-61.3371	-8.15546			-40.0644	-20.981	-100
									-4.20687	-18.8344	-36.2794			-37.7161	-25.406	4.60974			-15.186	-4.54545	28.5124
									11.4487	48.7217	-3.96443			-40.3912	-17.602	-25.8503			49.0115	25.3333	-22.4828
									39.4375	176.848	-14.6501			-38.5648	-41.88	-28.1158			-4.33735	121.783	-19.6145
																				Difference of % change corrected by % change of Nsaline (Nsaline - intervention)
									NSaline t=2	CRH t = 2h	HFHC t=2	NSaline t=6	CRH t = 6h	HFHC t=6	NSaline t=24	CRH t = 24h	HFHC t=24			CRH t = 2	HFHC t = 2	CRH t = 6	HFHC t = 6	CRH t = 24	HFHC t = 24
									-32.753	-37.6353	-46.1898	-18.3447	-44.8052	-4.70884	-16.5783	-20.671	89.5399			4.88232	13.4368	26.4605	-13.6358	4.09265	-106.118
									-23.5973	-11.3475	-21.696	43.5239	-52.4569	-19.0985	4.56214	-22.7964	9.77846			-12.2498	-1.90132	95.9808	62.6224	27.3585	-5.21632
									-0.654423	-16.8503	-47.8327	15.6428	-14.4839	-4.23387	-46.9707	1.81559	-4.00706			16.1958	47.1782	30.1267	19.8767	-48.7862	-42.9636
									-32.8473	-29.3157	18.1905	-33.9842	-10.9547	-18.9048	-39.6441	-25.5421	-10.2381			-3.53157	-51.0377	-23.0295	-15.0794	-14.102	-29.406
									22.2609	294.369	-42.9154	108.957	466.79	-23.9985	9.13043	284.916	-54.9332			-272.108	65.1763	-357.833	132.955	-275.785	64.0637
									-40.3776	18.8317	-43.2873	-22.8631	19.754	-58.2359	-39.4337	16.5257	84.52			-59.2092	2.90973	-42.6172	35.3728	-55.9594	-123.954
									-13.5288	-40.0644	-59.7865	-13.6819	-20.981	-61.3371	-76.7573		-8.15546			26.5357	46.2578	7.29917	47.6552	-76.7573	-68.6019
									-4.20687	-15.186	-37.7161	-18.8344	-4.54545	-25.406	-36.2794	28.5124	4.60974			10.9791	33.5092	-14.289	6.57154	-64.7918	-40.8892
									11.4487	49.0115	-40.3912	48.7217	25.3333	-17.602	-3.96443	-22.4828	-25.8503			-37.5628	51.8398	23.3884	66.3238	18.5183	21.8859
									39.4375	-4.33735	-38.5648	176.848	121.783	-41.88	-14.6501	-19.6145	-28.1158			43.7749	78.0024	55.0645	218.728	4.96436	13.4657
								Median	-7.4818	20.7476	-36.0189	28.5984	48.5433	-27.5406	-26.0585	24.5181	5.71481
									difference of % change; interventin - nSaline corrected for t = 0											-28.2294	28.5371	-19.9449	56.139
									CRH t = 2h	HFHC t=2	CRH t = 6h	HFHC t=6	CRH t = 24h	HFHC t=24
									-4.88232	-13.4368	-26.4605	13.6358	-4.09265	106.118						Difference of % change corrected by % change of Nsaline (intervention - Nsaline)							% change from 0 intervention - % change from 0 Nsaline
									12.2498	1.90132	-95.9808	-62.6224	-27.3585	5.21632
									-16.1958	-47.1782	-30.1267	-19.8767	48.7862	42.9636						CRH t = 2	HFHC t = 2	CRH t = 6	HFHC t = 6	CRH t = 24	HFHC t = 24
									3.53157	51.0377	23.0295	15.0794	14.102	29.406						-4.88232	-13.4368	-26.4605	13.6358	-4.09265	110.211
									272.108	-65.1763	357.833	-132.955	275.785	-64.0637						12.2498	1.90132	-95.9808	-62.6224	-27.3585	32.5748
									59.2092	-2.90973	42.6172	-35.3728	55.9594	123.954						-16.1958	-47.1782	-30.1267	-19.8767	48.7862	-5.82264
									-26.5357	-46.2578	-7.29917	-47.6552	76.7573	68.6019						3.53157	51.0377	23.0295	15.0794	14.102	15.304
									-10.9791	-33.5092	14.289	-6.57154	64.7918	40.8892						272.108	-65.1763	357.833	-132.955	275.785	-339.849
									37.5628	-51.8398	-23.3884	-66.3238	-18.5183	-21.8859						59.2092	-2.90973	42.6172	-35.3728	55.9594	67.9943
									-43.7749	-78.0024	-55.0645	-218.728	-4.96436	-13.4657						-26.5357	-46.2578	-7.29917	-47.6552	76.7573	-8.15546
																				-10.9791	-33.5092	14.289	-6.57154	64.7918	-23.9027
																				37.5628	-51.8398	-23.3884	-66.3238	-18.5183	-3.36758
																				-43.7749	-78.0024	-55.0645	-218.728	-4.96436	-8.50136
																			median	28.2294	-28.5371	19.9449	-56.139	48.1248	-16.3515

## Sheet: Syndecan-1
Syndecan
	CRH							Nsaline							McD
	t = -30 min	t = 0	t = 2h	t = 6h	t = 24h			t = -30 min	t = 0	t = 2h	t = 6h	t = 24h			t = -30 min	t = 0	t = 2h	t = 6h	t = 24h
	46.72	41.84	41.67	41.69	40.97			41.84	39.22	44.74	41.44	39.56			37.17	35.62	33.43	31.64	34.49
	55.97	66.37	53.16	50.29	51.61			31.53	38.14	45.79	41.48	35.24			49.22	47.38	44.35	48.52	47.16
	25.69	25.3	21.88	22.3	24.59			20.71	21.2	25.38	20.33	22.89			22.02	13.21	19.61	17.93	21.99
	32.33	28.8	26.07	27.61				32.86	34.44	31.05	25.55	27.12			30.04	28.99	24.85	25.94	31.26
	21.82	18.47	20.58	21.29	22.82			26.98	24.24	23.03	23.78	34.36			19.86	21.67	18.07	19.07	16.6
	29.32	39.95	28.38	29.33	34.91			58.76	55.09	51.37	53.43	53.2			52.11	50.55	55.24	59.29	74.68
	137.6	127.1	114.5	109.9				129	91.68	100.5	92.31	99.93			109.4	105.2	92.25	98.55	99.76
	18.82	20.06	19.73	17.13	17.86			26.91	29.86	30.11	22.23	26.39			24.79	22.93	19.71	22.91	24.24
	55.81	51.91	57.62	52.44	49.73			80.38	64.53	57.26	57.27	54.15			44.83	33.07	38.85	38.57	32.11
	34.54	31.48	27.41	26.73	26.46			31.41	34.71	28.4	31.18	27.19			22.23	22.32	23.74	19.84	24.19
	44.28	-2.61	-2.59	-3.31				40.53	4.21	0.91	-0.97				36.395	-2.965	-4.755	-1.905
	61.17	-8.01	-10.88	-9.56				34.835	10.955	6.645	0.405				48.3	-3.95	0.22	-1.14
	25.495	-3.615	-3.195	-0.905				20.955	4.425	-0.625	1.935				17.615	1.995	0.315	4.375
	30.565	-4.495	-2.955	-30.565				33.65	-2.6	-8.1	-6.53				29.515	-4.665	-3.575	1.745
	20.145	0.435	1.145	2.675				25.61	-2.58	-1.83	8.75				20.765	-2.695	-1.695	-4.165
	34.635	-6.255	-5.305	0.275				56.925	-5.555	-3.495	-3.725				51.33	3.91	7.96	23.35
	132.35	-17.85	-22.45	-132.35				110.34	-9.84	-18.03	-10.41				107.3	-15.05	-8.75	-7.54
	19.44	0.29	-2.31	-1.58				28.385	1.725	-6.155	-1.995				23.86	-4.15	-0.95	0.38
	53.86	3.76	-1.42	-4.13				72.455	-15.195	-15.185	-18.305				38.95	-0.1	-0.38	-6.84
	33.01	-5.6	-6.28	-6.55				33.06	-4.66	-1.88	-5.87				22.275	1.465	-2.435	1.915
	CRH
	% change from 0							Nsaline							McD
	-0.40631	-0.358509	-2.07935					14.0745	5.66038	0.866905					-6.14823	-11.1735	-3.17238
	-19.9036	-24.2278	-22.239					20.0577	8.75721	-7.60357					-6.3951	2.40608	-0.464331
	-13.5178	-11.8577	-2.80632					19.717	-4.10377	7.9717					48.4481	35.7305	66.4648
	-9.47917	-4.13194						-9.84321	-25.813	-21.2544					-14.2808	-10.5209	7.83029
	11.4239	15.268	23.5517					-4.99175	-1.89769	41.7492					-16.6128	-11.9982	-23.3964
	-28.9612	-26.5832	-12.6158					-6.75259	-3.01325	-3.43075					9.27794	17.2898	47.7349
	-9.91345	-13.5327						9.62042	0.687173	8.99869					-12.3099	-6.32129	-5.1711
	-1.64506	-14.6062	-10.9671					0.83724	-25.5526	-11.6209					-14.0427	-0.087222	5.71304
	10.9998	1.021	-4.19958					-11.2661	-11.2506	-16.0855					17.4781	16.6314	-2.90293
	-12.9288	-15.0889	-15.9466					-18.1792	-10.17	-21.6652					6.36201	-11.1111	8.37814
	%change from 0 corrected for Nsaline
	(intervention - Nsaline)
	CRH				McD					% change from baseline all interventions
	2	6	24							Nsaline 2	CRH 2	HFHC 2	Nsaline 6	CRH 6	HFHC 6	Nsaline 24	CRH 24	HFHC 24
	-14.4808	-6.01889	-2.94625		-20.2227	-16.8339	-4.03928			14.0745	-0.40631	-6.14823	5.66038	-0.358509	-11.1735	0.866905	-2.07935	-3.17238
	-39.9613	-32.985	-14.6354		-26.4528	-6.35113	7.13923			20.0577	-19.9036	-6.3951	8.75721	-24.2278	2.40608	-7.60357	-22.239	-0.464331
	-33.2348	-7.75393	-10.778		28.7312	39.8343	58.4931			19.717	-13.5178	48.4481	-4.10377	-11.8577	35.7305	7.9717	-2.80632	66.4648
	0.364039	21.6811	21.2544		-4.43758	15.2921	29.0846			-9.84321	-9.47917	-14.2808	-25.813	-4.13194	-10.5209	-21.2544		7.83029
	16.4157	17.1657	-18.1975		-11.6211	-10.1005	-65.1456			-4.99175	11.4239	-16.6128	-1.89769	15.268	-11.9982	41.7492	23.5517	-23.3964
	-22.2086	-23.57	-9.18502		16.0305	20.3031	51.1657			-6.75259	-28.9612	9.27794	-3.01325	-26.5832	17.2898	-3.43075	-12.6158	47.7349
	-19.5339	-14.2198	-8.99869		-21.9303	-7.00847	-14.1698			9.62042	-9.91345	-12.3099	0.687173	-13.5327	-6.32129	8.99869		-5.1711
	-2.48231	10.9464	0.653799		-14.88	25.4654	17.3339			0.83724	-1.64506	-14.0427	-25.5526	-14.6062	-0.087222	-11.6209	-10.9671	5.71304
	22.2659	12.2716	11.886		28.7442	27.882	13.1826			-11.2661	10.9998	17.4781	-11.2506	1.021	16.6314	-16.0855	-4.19958	-2.90293
	5.25036	-4.91897	5.71859		24.5412	-0.941131	30.0434			-18.1792	-12.9288	6.36201	-10.17	-15.0889	-11.1111	-21.6652	-15.9466	8.37814
mean	-8.76056	-2.74019	-2.52281		-0.149736	8.75417	12.3088

## Sheet: LBP
LBP
CRH
particiapant	-30	0	2	6	24		Nsaline	-30	0	2	6	24		McD	-30	0	2	6	24
1	8.377	8.611	7.444	7.715	8.449		1	7.989	7.587	6.977	7.681	7.312		1	7.518	7.506	7.555	7.6	6.573
2	6.757	6.954	5.48	5.772	6.49		2	6.926	7.197	7.353	7.053	6.474		2	6.288	6.601	6.552	6.449	6.28
3	11.49	11.66	11.07	10.71	11.07		3	10.83	10.52	10.3	10.51	9.583		3	9.885	9.614	9.73	8.983	8.945
4	8.631	7.937	7.056	8.385	7.802		4	7.929	8.181	8.343	7.527	7.436		4	9.208	8.327	7.436	7.353	8.431
5	6.383	6.774	6.144	6.745	6.433		5	6.536	6.26	6.614	6.235	6.93		5	8.097	8.365	7.152	6.696	6.934
6	5.557	8.469	8.768	8.52	10.62		6	13.04	12.69	13.3	13.65	16.86		6	17.2	16	17.53	19.07	18.1
7	10.2	9.82	9.789	9.453			7	12.74	12.49	12.63	9.342	11.84		7	14.14	15.22	13.13	13.63	13.94
8	11.93	11.06	10.35	7.811	11.32		8	13.36	13.33	14.09	14.39	15.97		8	13.5	12.97	11.71	13.99	13.22
9	8.977	9.777	9.454	10.01	8.933		9	11.57	9.275	9.715	9.942	9.289		9	8.753	10.52	11.58	8.477	8.562
10	11.36	9.995	10.84	11.25	10.07		10	11.49	11.17	10.63	8.298	9.957		10	10.19	9.751	10.87	9.834	9.154
		% change from 0
		CRH						Nsaline						McD
		2	6	24				2	6	24				2	6	24
		-13.5524	-10.4053	-1.88131				-8.04007	1.23896	-3.62462				0.652811	1.25233	-12.4301
		-21.1964	-16.9974	-6.67242				2.16757	-2.00083	-10.0459				-0.742312	-2.30268	-4.8629
		-5.06003	-8.14751	-5.06003				-2.09125	-0.095057	-8.90684				1.20657	-6.56335	-6.9586
		-11.0999	5.64445	-1.70089				1.9802	-7.99413	-9.10647				-10.7001	-11.6969	1.24895
		-9.30027	-0.428107	-5.03395				5.65495	-0.399361	10.7029				-14.5009	-19.9522	-17.107
		3.53052	0.602196	25.3985				4.80693	7.56501	32.8605				9.5625	19.1875	13.125
		-0.315682	-3.73727					1.1209	-25.2042	-5.20416				-13.7319	-10.4468	-8.40999
		-6.41953	-29.3761	2.35081				5.70143	7.95199	19.805				-9.71473	7.8643	1.92753
		-3.30367	2.38314	-8.6325				4.74394	7.19137	0.150943				10.076	-19.4202	-18.6122
		8.45423	12.5563	0.750375				-4.83438	-25.7117	-10.8594				11.4757	0.851195	-6.12245
	-5.82632
		%change from 0 corrected for Nsaline
		(intervention - Nsaline)
		CRH				McD
		2	6	24		2	6	24
		-5.51236	-11.6443	1.74331		8.69288	0.0133701	-8.80543
		-23.364	-14.9966	3.37343		-2.90988	-0.301848	5.18295
		-2.96878	-8.05246	3.84681		3.29783	-6.46829	1.94824
		-13.0801	13.6386	7.40557		-12.6803	-3.70276	10.3554
		-14.9552	-0.0287464	-15.7368		-20.1558	-19.5528	-27.8099
		-1.27641	-6.96282	-7.46201		4.75557	11.6225	-19.7355
		-1.43658	21.4669			-14.8528	14.7574	-3.20582
		-12.121	-37.3281	-17.4541		-15.4162	-0.0876858	-17.8774
		-8.04761	-4.80823	-8.78345		5.33211	-26.6115	-18.7631
		13.2886	38.268	11.6098		16.3101	26.5629	4.737

## Sheet: sCD14
CD14
CRH	(blood test order)
particiapant	-30	0	2	6	24		Nsaline	-30	0	2	6	24		McD	-30	0	2	6	24
1	1139	306	313.6	258.2	1483.2		1	1268.6	1192	1167.2	1398	1513		1	1433.93	1461.07	1385.69	1442.38	1400.57
2	1261	1237.8	807.4	1185.4	1168		2	996.357	1075.95	1240.17	1125.4	1108.72		2	1338.66	1357.55	1467.9	1549.11	1498.25
3	1079	1126.6	1051.6	1069.2	1011.6		3	1214.8	1179.8	1133.2	323.4	1154.8		3	953	345.8	1011.4	323.6	906
4	1058.2	1051.2	793.4	1005.2	1296.2		4	1053.4	1196.6	1112.4	1001.8	239.6		4	1346.9	1135.85	1252.23	1148.92	1172.23
5	1607	1483.2	1510	1780	1697.6		5	1739.6	991.4	1668.4	1657	356.2		5	1624.08	1375.64	1059.47	1739.05	1389.71
6	1023.6	1135	1181.2	1281.2	1314.2		6	1019.8	981	990	1002.8	1005.4		6	812.2	974	930.6	1045.4	1284.4
7	1581.2	1728.8	1673	1877.9			7	1581.6	1719.6	1538.4	1520.2	1442		7	1760.96	1629.31	1668.7	1865.08	1737.44
8	1774	1710.8	1757	1400	1781.2		8	1337	1524.6	1405.6	1509.8	1721.2		8	1557.15	1607.4	1307.71	1450.82	1434.74
9	1085.8	1206.8	335.8	1300.2	413		9	1365.4	1212.2	1232	360	1118.2		9	1108.52	1355.74	1279.57	1226.1	1165.6
10	1594.8	1328.8	1499.8	1602.2	1422.8		10	1420.8	1487.4	1523	1586	1587.2		10	1316.2	1343	1433	1442.6	1279.8
	CRH % change from 0						NSaline % change from 0							McD % change from 0
	2	6	24				2	6	24					2	6	24
	2.48366	-15.6209	-384.706				-2.08054	17.2819	26.9295					-5.15889	-1.27941	-4.14087
	-34.7714	-4.23332	5.63904				15.2625	4.59555	3.04502					8.12852	14.1102	10.3642
	-6.6572	-5.09498	10.2077				-3.94982	-72.5886	-2.119					192.481	-6.4199	162.001
	-24.5244	-4.37595	-23.3067				-7.0366	-16.2795	-79.9766					10.246	1.15024	3.20297
	1.8069	20.0108	-14.4552				68.2873	67.1374	-64.071					-22.9836	26.4173	1.02279
	4.07048	12.8811	-15.7885				0.917431	2.22222	2.48726					-4.45585	7.3306	31.8686
	-3.22767	8.62448					-10.5373	-11.5957	-16.1433					2.41796	14.4708	6.63706
	2.70049	-18.1669	-4.11503				-7.80533	-0.970746	12.8952					-18.6445	-9.74115	-10.7415
	-72.1743	7.73948	65.7773				1.63339	-70.3019	-7.7545					-5.61898	-9.56264	-14.0252
	12.8688	20.575	-7.07405				2.39344	6.62902	6.70969					6.70141	7.41623	-4.70588
	%change from 0 corrected for Nsaline
	(intervention - Nsaline)
CRH	2	6	24			McFeed	2	6	24
	4.5642	-32.9028	-411.635				-3.07836	-18.5613	-31.0704
	-50.0338	-8.82887	2.59402				-7.13395	9.5146	7.31921
	-2.70738	67.4936	12.3267				196.431	66.1687	164.12
	-17.4877	11.9035	56.6699				17.2826	17.4297	83.1796
	-66.4804	-47.1266	49.6158				-91.2709	-40.7201	65.0938
	3.15305	10.6588	-18.2758				-5.37328	5.10837	29.3813
	7.30966	20.2202					12.9553	26.0665	22.7803
	10.5058	-17.1962	-17.0102				-10.8392	-8.77041	-23.6367
	-73.8077	78.0414	73.5318				-7.25237	60.7393	-6.27071
	10.4753	13.9459	-13.7837				4.30798	0.787215	-11.4156

## Sheet: LBP sCD14
LBP:CD14
CRH
particiapant	-30	0	2	6	24		Nsaline	-30	0	2	6	24		McD	-30	0	2	6	24
1	7.3547	28.1405	23.7372	29.8799	5.69647		1	6.29749	6.36493	5.97755	5.49428	4.83278		1	5.24292	5.13733	5.45214	5.26908	4.6931
2	5.35845	5.61803	6.78722	4.86924	5.55651		2	6.95132	6.68895	5.92903	6.26711	5.83919		2	4.69723	4.86242	4.46351	4.16304	4.19155
3	10.6487	10.3497	10.5268	10.0168	10.9431		3	8.91505	8.91677	9.0893	32.4985	8.29841		3	10.3725	27.8022	9.62033	27.7596	9.87307
4	8.1563	7.55042	8.89337	8.34162	6.01913		4	7.52706	6.83687	7.5	7.51348	31.0351		4	6.83643	7.33107	5.93821	6.39995	7.19226
5	3.972	4.56715	4.06887	3.78933	3.78947		5	3.75719	6.3143	3.96428	3.76282	19.4554		5	4.98559	6.08079	6.75054	3.85037	4.98952
6	5.42888	7.46167	7.42296	6.65002	8.08096		6	12.7868	12.9358	13.4343	13.6119	16.7694		6	21.177	16.4271	18.8373	18.2418	14.0922
7	6.4508	5.68024	5.85117	5.03381			7	8.05513	7.26332	8.20983	6.14524	8.21082		7	8.02971	9.3414	7.86839	7.308	8.02328
8	6.72492	6.46481	5.89072	5.57929	6.35527		8	9.99252	8.74328	10.0242	9.53106	9.27841		8	8.6697	8.06895	8.95461	9.64284	9.21423
9	8.26764	8.10159	28.1537	7.69882	21.6295		9	8.47371	7.65138	7.88555	27.6167	8.3071		9	7.89615	7.75957	9.04994	6.91379	7.34558
10	7.12315	7.52182	7.22763	7.0216	7.07759		10	8.08699	7.50975	6.97965	5.23203	6.27331		10	7.74198	7.26061	7.58548	6.81686	7.15268
		% change from 0
		CRH						Nsaline						McD
		2	6	24				2	6	24				2	6	24
		-15.6475	6.18118	-79.7571				-6.08616	-13.6789	-24.0717				6.12783	2.56455	-8.64726
		20.8113	-13.3283	-1.09514				-11.3609	-6.30657	-12.704				-8.20397	-14.3833	-13.7972
		1.71107	-3.21641	5.73286				1.935	264.465	-6.93479				-65.3972	-0.15329	-64.4882
		17.7865	10.479	-20.2808				9.6993	9.89641	353.937				-18.9994	-12.701	-1.89338
		-10.91	-17.0309	-17.0278				-37.2175	-40.4079	208.116				11.0142	-36.6797	-17.9462
		-0.518842	-10.8777	8.29958				3.85414	5.22664	29.6361				14.6721	11.0471	-14.2138
		3.00911	-11.3803					13.0314	-15.3934	13.045				-15.7686	-21.7676	-14.1105
		-8.88021	-13.6976	-1.69449				14.6503	9.0102	6.12051				10.9762	19.5055	14.1937
		247.508	-4.97156	166.979				3.06055	260.937	8.57				16.6294	-10.8998	-5.33524
		-3.9112	-6.65037	-5.90589				-7.05887	-30.3302	-16.4644				4.47448	-6.11177	-1.48652
		%change from 0 corrected for Nsaline
		(intervention - Nsaline)
		CRH				McD
		2	6	24		2	6	24
		-9.56131	19.8601	-55.6853		12.214	16.2435	15.4245
		32.1723	-7.02176	11.6089		3.15697	-8.07676	-1.09313
		-0.223922	-267.681	12.6677		-67.3322	-264.618	-57.5534
		8.08715	0.582548	-374.217		-28.6987	-22.5974	-355.83
		26.3075	23.377	-225.144		48.2317	3.72823	-226.062
		-4.37299	-16.1043	-21.3366		10.818	5.82045	-43.85
		-10.0223	4.01316			-28.8	-6.37418	-27.1555
		-23.5305	-22.7078	-7.81501		-3.67402	10.4953	8.07316
		244.447	-265.909	158.409		13.5689	-271.837	-13.9052
		3.14766	23.6798	10.5585		11.5333	24.2184	14.9779
